# Supplementary material for: Genetic Diversity and Conservation Priority of Korean Chicken Breeds Using Single-Nucleotide Polymorphism Markers
Source: Animals (Basel). 2025 Apr 9;15(8):1084. doi: 10.3390/ani15081084 (PMC12024459; doi:10.3390/ani15081084)
Supplement: Supplementary file 1 [file animals-15-01084-s001.zip]

Archive with 1 entries (1 files):
- animals-3514292-supplementary.pdf
